# Supplementary material for: Unexpected results in Chernozem soil respiration while measuring the effect of a bio-fertilizer on soil microbial activity
Source: F1000Res. 2017 Dec 18;6:1950. Originally published 2017 Nov 3. [Version 2] doi: 10.12688/f1000research.12936.2 (PMC5747331; doi:10.12688/f1000research.12936.2)
Supplement: Average values of produced CO2 (ml/l) with different treatments. ’Control’ does not contain fertilizer, nor added glucose. ’Control+Glucose’ contains 0,1 g of added glucose. ’Biofertilizer’ contains Phylazonit biofertilizer. ’Biofertilizer+Glucose’ contains Phylazonit biofertilizer and 0,1 g of adde [file f1000research-6-14500-s0000.tgz]

Archive with 1 entries (1 files):
- f3dc1729-5ba2-4124-95a0-17bffd1fddda_Dataset.2.xlsx
