# Supplementary material for: Unexpected results in Chernozem soil respiration while measuring the effect of a bio-fertilizer on soil microbial activity
Source: F1000Res. 2017 Dec 18;6:1950. Originally published 2017 Nov 3. [Version 2] doi: 10.12688/f1000research.12936.2 (PMC5747331; doi:10.12688/f1000research.12936.2)
Supplement: Average values of produced CO2 (ml/l) with different treatments. ’Control’ does not contain fertilizer, nor added glucose. ’Control+Glucose’ contains 0,1 g of added glucose. ’Biofertilizer’ contains Phylazonit biofertilizer. ’Biofertilizer+Glucose’ contains Phylazonit biofertilizer and 0,1 g of adde [file f1000research-6-14500-s0000.tgz › f3dc1729-5ba2-4124-95a0-17bffd1fddda_Dataset.2.xlsx]

## Sheet: Sheet 1
Time (hours)	Control	Control+Glucose	Biofertilizer	Biofertilizer+Glucose
0	0	0	0	0
6	28.2	45.1	33.8	39.4
12	45.1	78.9	50.7	73.2
18	56.3	113	67.6	113
24	56.3	141	67.6	141
30	50.7	158	62	169
36	50.7	186	67.6	208
42	62	225	73.2	265
48	56.3	259	67.6	338
54	50.7	310	67.6	411
60	50.7	336	67.6	490
66	62	456	78.9	592
72	62	490	73.2	659
78	56.3	558	73.2	653
84	56.3	659	73.2	665
90	62	761	78.9	687
96	67.6	794	84.5	721
102	62	800	78.9	744
108	67.6	800	84.5	744
114	73.2	800	90.1	749
120	78.9	800	95.8	761
126	84.5	800	101	761
132	95.8	800	113	772
138	107	800	130	783
144	113	800	130	789
150	113	800	130	789
156	113	800	135	794
162	118	800	135	800
168	101	800	130	800
0	0	0	0	0
