# Supplementary material for: Unexpected results in Chernozem soil respiration while measuring the effect of a bio-fertilizer on soil microbial activity
Source: F1000Res. 2017 Dec 18;6:1950. Originally published 2017 Nov 3. [Version 2] doi: 10.12688/f1000research.12936.2 (PMC5747331; doi:10.12688/f1000research.12936.2)
Supplement: Comparison of produced CO2 (ml/l) in the sample in which unexpected (periodically decreasing CO2) values can be observed. ’Control’ does not contain fertilizer, nor added glucose. ’Control+Glucose’ contains 0,1 g of added glucose. ’Biofertilizer’ contains Phylazonit bio-fertilizer. ’Biofertilizer+Gl [file f1000research-6-14500-s0001.tgz]

Archive with 1 entries (1 files):
- 390fd60f-7179-4b0e-967c-00678bcfd554_Dataset.3.xlsx
