# Supplementary material for: Unexpected results in Chernozem soil respiration while measuring the effect of a bio-fertilizer on soil microbial activity
Source: F1000Res. 2017 Dec 18;6:1950. Originally published 2017 Nov 3. [Version 2] doi: 10.12688/f1000research.12936.2 (PMC5747331; doi:10.12688/f1000research.12936.2)
Supplement: Comparison of produced CO2 (ml/l) in the sample in which unexpected (periodically decreasing CO2) values can be observed. ’Control’ does not contain fertilizer, nor added glucose. ’Control+Glucose’ contains 0,1 g of added glucose. ’Biofertilizer’ contains Phylazonit bio-fertilizer. ’Biofertilizer+Gl [file f1000research-6-14500-s0001.tgz › 390fd60f-7179-4b0e-967c-00678bcfd554_Dataset.3.xlsx]

## Sheet: Sheet 1
Time (hours)	Control	Control+Glucose	Biofertilizer	Biofertilizer+Glucose
0	0	0	0	0
6	33.8	39.4	50.7	45.1
12	39.4	67.6	73.2	62
18	33.8	62	67.6	50.7
24	12.4	16.9	16.9	5.6
30	5.6	45.1	33.8	33.8
36	22.5	62	56.3	62
42	39.4	62	62	78.9
48	45.1	50.7	39.4	124
54	28.2	67.6	50.7	192
60	28.2	84.5	62	237
66	12.8	73.2	50.7	254
72	7.8	39.4	5.6	225
78	5.6	62	11.3	259
84	5.6	84.5	28.2	282
90	5.6	95.8	28.2	287
96	5.6	67.6	5.6	242
102	16.9	67.6	5.6	265
108	5.6	50.7	28.2	276
114	11.3	22.5	22.5	248
120	28.8	18.5	11.3	237
126	28.8	6.5	11.3	254
132	33.5	11.3	39.4	270
138	45.1	16.9	39.4	259
144	33.8	5.6	16.9	231
150	16.9	39.4	16.9	237
156	33.8	84.5	39.4	254
162	56.3	141	67.6	270
168	67.6	287	45.1	231
174	50.7	276	39.8	228
